# Supplementary material for: Modulation of Glucose Homeostasis, Metabolic Endotoxemia and Circulating Short-Chain Fatty Acids Following Multi-Species Probiotic Supplementation: Findings from a 12-Week Randomised Placebo-Controlled Trial
Source: Nutrients. 2026 Mar 24;18(7):1025. doi: 10.3390/nu18071025 (PMC13074660; doi:10.3390/nu18071025)
Supplement: Supplementary file 1 [file nutrients-18-01025-s001.zip]

Archive with 3 entries (3 files):
- Supplementary Figures 1 to 3 Violin plots showing the distribution of circulating biomarkers concentrations per time point and treatment arm.pdf
- Supplementary Figures 4 to 6 Violin plots showing the distribution in the changes of circulating biomarkers concentrations per time point and treatment arm.pdf
- Supplementary Figures 1 to 6 Titles and Captions.pdf
